# Supplementary material for: Inhibiting MDM2 enhances RIPK3-mediated necroptosis and synergizes with immune checkpoint blockade therapy
Source: iScience. 2026 Apr 11;29(5):115724. doi: 10.1016/j.isci.2026.115724 (PMC13141637; doi:10.1016/j.isci.2026.115724)
Supplement: Table S1. List of differential proteins in MDM2-deficient L929 cells — Differential proteomic analysis comparing MDM2-deficient and control L929 cells. The table lists significantly altered proteins identified by mass spectrometry, together with log2 FC, average expression, t value, p value, adjusted p value, and direction of change. Positive indicates proteins upregulated in MDM2-deficient cells relative to control cells. [file mmc2.xlsx]

## Sheet: Sheet1
	log2FC	AveExpr	t	P.Value	adj.P.Val	Significance
FPRP	5.34626	23.6345	12.4028	3.70969e-06	0.000199475	Positive
HID1	5.30884	23.1713	25.0777	1.56299e-07	7.84464e-05	Positive
LRP1	4.96243	23.1676	9.36163	2.57664e-05	0.000667636	Positive
UBXN7	4.76718	24.5516	9.81656	1.86602e-05	0.000597321	Positive
S10A4	4.57326	28.3695	12.2903	3.95333e-06	0.000203364	Positive
PTGR1	4.55825	22.6965	21.6745	3.86871e-07	7.84464e-05	Positive
PMVK	4.54654	23.479	13.0779	2.56001e-06	0.000168961	Positive
PA1B3	4.47213	24.1349	14.4258	1.28381e-06	0.000112269	Positive
SYUG	4.45528	25.5075	16.0642	5.9946e-07	9.29667e-05	Positive
LIPL	4.42429	24.6362	18.3693	2.3073e-07	7.84464e-05	Positive
BAG3	4.32213	24.679	9.01999	3.31299e-05	0.000759424	Positive
CO6A1	4.23225	25.2291	17.8845	1.27106e-06	0.000112269	Positive
DAB2	4.18788	21.5066	15.7206	1.23406e-05	0.000461058	Positive
S10AA	4.16095	24.7157	20.3356	1.11476e-07	7.84464e-05	Positive
INO1	4.09133	25.4787	14.5618	1.20156e-06	0.000112269	Positive
EHD2	3.93902	26.0054	17.9773	2.69132e-07	7.84464e-05	Positive
CX6B1	3.93471	22.99	12.927	3.38773e-05	0.000764634	Positive
CGL	3.93004	24.416	12.6106	1.08043e-05	0.00042947	Positive
HYI	3.8899	22.069	15.7457	6.91004e-07	9.29667e-05	Positive
PCY2	3.88592	22.8432	11.2845	7.15785e-06	0.000309113	Positive
S10AB	3.87293	24.6678	7.53072	0.000109905	0.00170109	Positive
SGMR2	3.76577	23.6016	20.2702	1.14082e-07	7.84464e-05	Positive
SQOR	3.7565	24.5563	12.3169	4.34163e-05	0.000937471	Positive
APOBR	3.71988	23.9712	15.3912	8.12022e-07	0.000101445	Positive
NDRG1	3.68553	22.8978	7.2215	0.000144391	0.00206156	Positive
STXB3	3.60595	20.5125	11.9906	1.46628e-05	0.00051027	Positive
AVIL	3.60166	26.9781	17.7297	2.97117e-07	7.84464e-05	Positive
FLNC	3.5987	26.9432	18.9625	1.83864e-07	7.84464e-05	Positive
SESD1	3.57194	20.0257	12.9187	2.78948e-06	0.000172152	Positive
PLAC8	3.51377	23.5819	20.7097	9.78244e-08	7.84464e-05	Positive
GSLG1	3.50478	23.4454	9.86665	1.80233e-05	0.00059405	Positive
FKBP2	3.50406	24.335	4.52658	0.00245721	0.0145191	Positive
SUN2	3.40714	21.5328	10.6061	3.06783e-05	0.000725077	Positive
AL3A2	3.30978	24.3605	7.85777	8.3141e-05	0.00144702	Positive
FKB11	3.30545	24.9058	12.0569	4.51872e-06	0.000225807	Positive
UAP1	3.21585	23.4847	5.31578	0.000973818	0.00755303	Positive
HMCS1	3.14871	26.1328	15.1468	9.0951e-07	0.000106049	Positive
ERG28	3.12846	18.6534	8.034	0.000157696	0.00214476	Positive
PAPS1	3.09644	24.8544	16.7665	4.42285e-07	7.84464e-05	Positive
CAVN1	3.06241	24.1942	6.36727	0.000322629	0.00346183	Positive
TSSP	3.0604	22.6643	8.76505	9.49566e-05	0.00155581	Positive
CAPG	3.02696	26.8167	16.7335	4.48521e-07	7.84464e-05	Positive
NIBA1	3.01752	24.1056	11.268	2.13332e-05	0.000610172	Positive
PCKGM	2.95493	27.2291	15.5481	7.55739e-07	9.79102e-05	Positive
FAT4	2.92666	24.3448	8.5332	0.000111078	0.00171167	Positive
CNN2	2.88195	23.424	9.85483	1.81713e-05	0.00059405	Positive
PARVA	2.86336	23.0699	9.4498	2.4179e-05	0.000651629	Positive
ES8L2	2.85197	21.971	12.5438	1.11582e-05	0.000433683	Positive
AOXC	2.81964	23.7554	9.65761	2.08557e-05	0.000604426	Positive
UD16	2.80765	24.6261	11.429	6.55384e-06	0.000290194	Positive
FSCN1	2.78741	28.9034	16.1076	5.88087e-07	9.29667e-05	Positive
KANK2	2.77376	22.0615	11.0087	2.45371e-05	0.000651629	Positive
CERT	2.77171	21.4568	3.4101	0.0106369	0.0399656	Positive
ENOB	2.76729	26.2544	14.0784	1.52463e-06	0.000121208	Positive
RL22L	2.76677	27.3539	14.6156	1.17066e-06	0.000112269	Positive
GBG3	2.75759	23.86	15.8191	6.68586e-07	9.29667e-05	Positive
RBPMS	2.75649	22.9559	9.17193	2.95964e-05	0.000717671	Positive
TAP1	2.72297	22.3886	7.07397	0.000165007	0.00217774	Positive
RRAS	2.71934	23.148	9.43921	6.13855e-05	0.00119313	Positive
PAK1	2.68455	25.3536	12.32	3.88725e-06	0.000202949	Positive
LEG3	2.6813	28.9728	14.1602	1.46362e-06	0.000119064	Positive
AS3MT	2.6513	21.2146	7.73937	0.000449642	0.00425094	Positive
B3GLT	2.64255	21.6505	12.4541	3.60421e-06	0.000196993	Positive
TRUB1	2.6377	21.3975	4.18756	0.00375984	0.0190332	Positive
PLEC	2.63634	28.8651	13.181	2.42277e-06	0.000162978	Positive
CAN1	2.63451	23.7833	14.6746	1.13781e-06	0.000112269	Positive
MARCO	2.57396	23.5039	14.6788	1.13552e-06	0.000112269	Positive
COBL1	2.56913	23.5952	6.98262	0.000179416	0.00228738	Positive
PLP2	2.55415	23.566	11.7503	5.40615e-06	0.00025555	Positive
GLRX1	2.55397	19.878	9.6405	5.4176e-05	0.0010829	Positive
RIPK3	2.5456	25.2791	11.6118	5.87025e-06	0.000266677	Positive
JAK1	2.53865	19.3561	10.4217	1.23898e-05	0.000461058	Positive
NALD2	2.52958	22.5052	9.73979	1.96863e-05	0.000597321	Positive
CD166	2.52712	22.336	8.34579	0.000309933	0.00342002	Positive
TGO1	2.52678	22.8036	6.20033	0.00038104	0.00384115	Positive
CATH	2.526	22.5659	9.07495	0.000204225	0.00249013	Positive
MYOF	2.51408	27.4749	14.9957	9.7636e-07	0.000109689	Positive
TATD3	2.49667	22.9183	9.28573	2.72275e-05	0.000680299	Positive
EPIPL	2.48962	25.9671	13.441	2.11238e-06	0.0001536	Positive
MSMO1	2.4786	23.0124	9.70852	2.01223e-05	0.000601606	Positive
EH1L1	2.46928	20.7305	3.87112	0.00567969	0.0258356	Positive
FAAA	2.46112	26.7449	13.6343	1.91061e-06	0.00014529	Positive
FACR1	2.4593	24.7457	13.3394	2.22794e-06	0.0001536	Positive
PLIN4	2.45681	23.051	7.90465	0.000405287	0.00398228	Positive
BID	2.45453	23.8442	7.5961	0.000103861	0.00165893	Positive
HA13	2.4354	25.3332	9.48493	2.35774e-05	0.000644327	Positive
FDFT	2.43204	22.3659	5.95739	0.000848988	0.00676483	Positive
MAP1B	2.43203	25.2518	12.6076	3.30846e-06	0.000195763	Positive
ABHD6	2.42131	22.3231	8.09478	6.83151e-05	0.00128477	Positive
F217A	2.4191	21.1835	4.05872	0.00870834	0.0350429	Positive
ERG1	2.40853	21.7202	9.27502	0.000183096	0.00231216	Positive
MVD1	2.38227	24.4658	8.50484	0.000282221	0.00320164	Positive
RINI	2.37161	26.9067	13.4728	2.07759e-06	0.0001536	Positive
STAR6	2.35714	21.9315	7.99348	0.000162376	0.00217621	Positive
NXP20	2.3468	21.675	7.80051	8.72442e-05	0.00149598	Positive
CENPT	2.32617	23.6665	7.76327	0.000192195	0.00237561	Positive
PYC	2.32534	24.5103	10.6989	1.03428e-05	0.000420688	Positive
SNX9	2.29651	24.5848	8.21721	6.18377e-05	0.00119507	Positive
QORL1	2.29129	24.4649	6.52285	0.000277067	0.00316725	Positive
TAGL2	2.27463	27.1328	11.7826	5.30384e-06	0.000254148	Positive
TCAF2	2.26255	21.425	4.51389	0.00554265	0.025344	Positive
HA1K	2.25374	24.1876	11.8861	4.9907e-06	0.000242465	Positive
CLCC1	2.25363	23.6036	6.34377	0.000601346	0.00518105	Positive
FLNB	2.24505	28.0405	12.5809	3.35786e-06	0.000195763	Positive
ANXA3	2.24223	28.8117	12.9091	2.80412e-06	0.000172152	Positive
SETD7	2.24173	23.588	9.51954	2.30014e-05	0.000638563	Positive
SCMC1	2.23831	26.2978	13.6349	1.90997e-06	0.00014529	Positive
BTG3	2.2374	23.5094	5.9508	0.000491639	0.00454374	Positive
HSPB8	2.23551	23.9813	7.61593	0.00048652	0.00451418	Positive
TPM4	2.22282	25.9301	10.7594	9.94874e-06	0.00040942	Positive
KLDC4	2.21129	21.6689	7.92033	7.89038e-05	0.00140819	Positive
AL1B1	2.20679	23.4198	8.03908	7.15115e-05	0.00131656	Positive
CFA36	2.20671	22.1887	10.5824	3.10925e-05	0.000725077	Positive
ASPH	2.20341	22.145	10.2329	1.40461e-05	0.000501359	Positive
CODA1	2.19629	20.6921	7.07589	0.000326304	0.00349055	Positive
UGDH	2.19163	28.2417	12.3772	3.76367e-06	0.000199475	Positive
ESYT2	2.18974	24.0721	9.7608	1.93992e-05	0.000597321	Positive
CFDP1	2.18897	23.204	8.0811	6.90848e-05	0.00129169	Positive
MGST1	2.18665	23.037	7.75845	9.04034e-05	0.0015351	Positive
KS6A4	2.18636	22.8362	7.88332	8.13803e-05	0.00143049	Positive
FPPS	2.18611	28.8577	11.1772	7.64746e-06	0.000326229	Positive
ITA5	2.1855	24.0348	6.93605	0.0001873	0.00233992	Positive
SH3K1	2.18469	23.1272	9.18473	7.21347e-05	0.00132109	Positive
SPNDC	2.14905	21.8601	6.73063	0.00198865	0.0126476	Positive
HTR5A	2.13804	20.0683	7.06886	0.000165777	0.00217774	Positive
WASC3	2.13475	20.7781	8.56424	4.69324e-05	0.000994966	Positive
NQO2	2.13323	24.5108	6.40102	0.000312076	0.00342349	Positive
QCR7	2.13128	22.8567	8.0097	0.000379766	0.00383937	Positive
TFB1M	2.13007	22.1222	8.12814	0.000353227	0.00367395	Positive
NQO1	2.11943	24.1897	7.39878	0.000560387	0.00492521	Positive
IDI1	2.10242	26.5947	10.4461	1.2193e-05	0.000461058	Positive
FNTB	2.09791	21.4872	4.43536	0.00275051	0.0158245	Positive
AMPD2	2.07658	26.5206	8.01991	7.26504e-05	0.0013236	Positive
MVP	2.06621	26.4202	9.42637	2.45898e-05	0.000651629	Positive
PPT1	2.03234	23.8864	3.51551	0.00919057	0.0363672	Positive
DPOD3	2.03004	21.6144	6.11264	0.000416388	0.00404643	Positive
CDK6	2.01311	22.7621	3.41319	0.0105912	0.0398365	Positive
CP51A	2.00942	27.9059	11.7168	5.51461e-06	0.000257201	Positive
STAT3	2.0076	22.9345	3.25197	0.0132825	0.0469788	Positive
SCLY	-2.01237	24.155	-6.20697	0.000378503	0.00383769	Negative
GMPR1	-2.03294	23.201	-7.7381	9.19777e-05	0.00155303	Negative
UCK2	-2.09781	22.9114	-3.69157	0.00722531	0.0307846	Negative
MIC26	-2.10688	23.0294	-6.5772	0.000262883	0.00304491	Negative
PAPOA	-2.12419	22.3115	-7.37772	0.000125652	0.00185056	Negative
ECHP	-2.12896	22.433	-11.2123	2.19785e-05	0.000615048	Negative
ABCAD	-2.15944	23.5143	-5.24219	0.00105769	0.00798129	Negative
NHRF3	-2.16086	22.9695	-4.01865	0.00634831	0.0281807	Negative
SDCB1	-2.16941	23.2321	-10.29	1.35207e-05	0.000487582	Negative
HGNAT	-2.17395	22.6468	-6.5532	0.000502135	0.00459108	Negative
PGM1	-2.17793	26.419	-11.3103	7.04551e-06	0.000308065	Negative
DECR	-2.18095	23.3316	-7.71893	9.34888e-05	0.00155303	Negative
AOFA	-2.1867	25.8718	-9.37445	2.55285e-05	0.000667636	Negative
KAD3	-2.19056	24.1048	-5.84019	0.000551756	0.00489859	Negative
LTN1	-2.19773	23.9063	-7.03533	0.000170936	0.0022064	Negative
PTN9	-2.20323	23.6227	-7.85176	8.35612e-05	0.00144702	Negative
NECP1	-2.23036	22.9465	-8.36688	0.000124585	0.00184661	Negative
AP5M1	-2.242	23.612	-7.72432	9.30609e-05	0.00155303	Negative
RL22	-2.25473	26.5885	-11.6779	5.64324e-06	0.000259738	Negative
EOGT	-2.255	22.7324	-7.837	0.00042279	0.00408541	Negative
KLDC1	-2.28573	23.6503	-7.43718	0.000119249	0.00180577	Negative
LIPA3	-2.29999	23.9131	-5.68214	0.00109661	0.00819646	Negative
LXN	-2.31787	23.5779	-8.16372	6.45784e-05	0.00122106	Negative
TRPM7	-2.3188	22.598	-8.67546	0.000100845	0.00161815	Negative
SOAT1	-2.32823	20.6506	-6.11496	0.000736141	0.00598842	Negative
NCEH1	-2.36379	24.3837	-12.1094	4.38395e-06	0.000222247	Negative
CDN1A	-2.37582	21.9251	-9.19604	2.90757e-05	0.000711238	Negative
STAG2	-2.40448	20.9908	-8.1513	0.000144993	0.00206173	Negative
PON2	-2.40726	22.4716	-9.36492	2.57052e-05	0.000667636	Negative
MRCKB	-2.42039	22.5179	-8.79606	3.92379e-05	0.000863233	Negative
KRT36	-2.44905	23.8568	-8.72242	0.000248894	0.0029021	Negative
MIC19	-2.47412	25.2655	-14.3415	1.33802e-06	0.000114156	Negative
RP1L1	-2.49516	22.7912	-11.2421	2.16299e-05	0.000610172	Negative
ABCB7	-2.53209	23.754	-4.82381	0.00171606	0.0112623	Negative
WDR12	-2.53572	22.8091	-10.3972	1.25922e-05	0.000463659	Negative
RON	-2.56409	22.2755	-6.41559	0.000565001	0.00495192	Negative
CK054	-2.56735	22.9788	-12.5134	3.48655e-06	0.000196709	Negative
DHSO	-2.61731	23.9719	-5.8798	0.000529334	0.00474772	Negative
EMC7	-2.63011	23.6757	-11.145	7.80135e-06	0.000328785	Negative
CYB5	-2.65713	26.889	-9.73096	1.98082e-05	0.000597321	Negative
MTCH1	-2.69356	22.3317	-5.02248	0.00210292	0.0131886	Negative
CSAD	-2.72191	22.7308	-7.88405	0.000410526	0.00401123	Negative
LG3BP	-2.74317	22.6537	-12.5298	3.45478e-06	0.000196709	Negative
CAH14	-2.79525	24.6776	-14.4513	1.26789e-06	0.000112269	Negative
GNA11	-2.83382	22.8354	-17.0717	3.88997e-07	7.84464e-05	Negative
AKT1	-2.85374	23.7646	-4.35298	0.00304861	0.0168026	Negative
S12A7	-2.92516	22.2891	-6.96517	0.000182326	0.00231078	Negative
UGPA	-2.99996	27.6412	-15.8907	6.47487e-07	9.29667e-05	Negative
BDH	-3.00969	23.3445	-12.4676	3.577e-06	0.000196993	Negative
HIBCH	-3.01723	23.6084	-11.4771	6.36552e-06	0.000285469	Negative
FABP5	-3.0544	26.3814	-16.0155	6.12522e-07	9.29667e-05	Negative
PDLI1	-3.06532	24.3012	-10.3552	0.000105091	0.00166236	Negative
TLN2	-3.19833	20.5613	-6.00604	0.000812169	0.00650107	Negative
MUC18	-3.27744	25.0299	-10.7855	9.78423e-06	0.000407443	Negative
DHX9	-3.28106	20.7691	-11.9811	1.47333e-05	0.00051027	Negative
PSPC1	-3.28131	22.3774	-7.03542	0.000170923	0.0022064	Negative
XRCC6	-3.58375	23.6499	-15.7414	2.78906e-06	0.000172152	Negative
PROD	-3.61019	22.6863	-14.9378	1.00344e-06	0.000109689	Negative
GPNMB	-3.61037	26.4422	-14.1983	1.4362e-06	0.000119064	Negative
OAS1A	-3.62177	20.7892	-18.8712	1.90316e-07	7.84464e-05	Negative
ISG15	-3.67797	23.6364	-19.4345	1.54214e-07	7.84464e-05	Negative
DUS3	-3.73398	24.6772	-18.1853	2.47928e-07	7.84464e-05	Negative
CMTD1	-3.84583	22.6484	-13.3911	2.16829e-06	0.0001536	Negative
IFIT1	-4.01135	24.2247	-11.4299	1.95776e-05	0.000597321	Negative
TYRO	-4.0349	23.1037	-18.4459	1.05023e-06	0.000111324	Negative
XRCC5	-4.41835	22.0958	-9.66662	2.07237e-05	0.000604426	Negative
IGEB	-4.51195	25.8649	-16.9833	4.03647e-07	7.84464e-05	Negative
TYRP2	-5.4415	25.7708	-26.8454	1.02276e-07	7.84464e-05	Negative
LDHB	-5.48168	24.3165	-17.8535	2.82728e-07	7.84464e-05	Negative
MYO7A	-5.55618	25.2979	-20.8971	2.80522e-06	0.000172152	Negative
CSRP1	-6.04098	22.6582	-15.2431	8.69581e-07	0.000104889	Negative
IRGM1	-6.06809	21.5175	-12.6758	3.18604e-06	0.000192151	Negative
MTAP	-6.32328	26.2201	-21.8176	2.23945e-06	0.0001536	Negative
KCRB	-7.01569	26.6355	-21.175	4.47061e-07	7.84464e-05	Negative
TYRP1	-7.81586	26.3801	-17.0541	3.91876e-07	7.84464e-05	Negative
